# Supplementary material for: RIG-I Stimulation Enhances the Effector Function and Proliferation of Primary Human CD8+ T Cells
Source: Int J Mol Sci. 2026 Mar 27;27(7):3058. doi: 10.3390/ijms27073058 (PMC13073767; doi:10.3390/ijms27073058)
Supplement: Supplementary file 1 [file ijms-27-03058-s001.zip]

Archive with 1 entries (1 files):
- ijms-4166532-supplementary.pdf
